# Supplementary material for: Novel Human Podocyte Cell Model Carrying G2/G2 APOL1 High-Risk Genotype
Source: Cells. 2021 Jul 28;10(8):1914. doi: 10.3390/cells10081914 (PMC8391400; doi:10.3390/cells10081914)
Supplement: Supplementary file 1 [file cells-10-01914-s001.zip]

Archive with 1 entries (1 files):
- cells-1268787-supplementary.pdf
